# Supplementary material for: Emphysema Quantification Using Ultra-Low-Dose Chest CT: Efficacy of Deep Learning-Based Image Reconstruction
Source: Medicina (Kaunas). 2022 Jul 15;58(7):939. doi: 10.3390/medicina58070939 (PMC9317892; doi:10.3390/medicina58070939)
Supplement: Supplementary file 1 [file medicina-58-00939-s001.zip]

Archive with 1 entries (1 files):
- medicina-1781919-supplementary.pdf
